# Supplementary material for: Network Analysis of the Papaya Orchard Virome from Two Agroecological Regions of Chiapas, Mexico
Source: mSystems. 2020 Jan 14;5(1):e00423-19. doi: 10.1128/mSystems.00423-19 (PMC6967384; doi:10.1128/mSystems.00423-19)
Supplement: TABLE S1 [file mSystems.00423-19-st001.xlsx]

## Sheet: Sheet1
S1 Table. Weed accessions
Family	Genus	Central Depression	Pacific Coastal Plain
Asteraceae	Bellis	+	-
Asteraceae	Galinsoga	+	-
Asteraceae	Taraxacum	+	-
Convolvulaceae	Ipomoea	+	+
Convolvulaceae	Calystegia	+	+
Cucurbitaceae	Momordica	+	-
Cucurbitaceae	Cucurbita	+	-
Euphorbiaceae	Euphorbia	+	+
Lamiaceae	Mints	+	+
Lamiaceae	Prunella	+	-
Lamiaceae	Mints	+	+
Malvaceae	Sida	+	-
Moraceae	Morus	+	-
Plantaginaceae	Veronica	+	-
Poaceae	Zea	+	-
Poaceae	Grasses,	+	+
Salicaceae	Populus	+	-
Solanaceae	Solanum	+	+
Amaranthaceae	Amaranths, spinach, beets and relatives	-	+
Anacardiaceae	Mango, pirus and relatives	-	+
Asteraceae	Galinsoga	-	+
Caryophyllaceae	Stellaria	-	+
Convolvulaceae	Merremia	-	+
Portulacaceae	Portulaca	-	+
