# Supplementary material for: Network Analysis of the Papaya Orchard Virome from Two Agroecological Regions of Chiapas, Mexico
Source: mSystems. 2020 Jan 14;5(1):e00423-19. doi: 10.1128/mSystems.00423-19 (PMC6967384; doi:10.1128/mSystems.00423-19)
Supplement: TABLE S2 [file mSystems.00423-19-st002.xlsx]

## Sheet: Sheet1
S2 Table. Insect accessions
Order	Family	CD	PC
Coleoptera	Carabidae	-	+
Coleoptera	Chrysomelidae	+	+
Coleoptera	Coccinalidae	+	-
Coleoptera	Cicindelinae	+	-
Dermaptera	Forficulidae	+	+
Hemiptera	Miridae	+	+
Hemiptera	Pentatomidae	+	-
Hemiptera	Reduviidae	+	+
Homoptera	Acrididae	+	+
Homoptera	Cercopidae	+	-
Homoptera	Cicadellidae	+	+
Homoptera	Membracidae	+	-
Hymenoptera	Vespidae	+	-
Odonata	Coenagrionidae	+	-
Orthoptera	Acrididae	+	-
