# Supplementary material for: Network Analysis of the Papaya Orchard Virome from Two Agroecological Regions of Chiapas, Mexico
Source: mSystems. 2020 Jan 14;5(1):e00423-19. doi: 10.1128/mSystems.00423-19 (PMC6967384; doi:10.1128/mSystems.00423-19)
Supplement: TABLE S3 [file mSystems.00423-19-st003.xlsx]

## Sheet: Sheet1
S3 Table. Papaya orchard virome accession numbers and classification
ID#	Location	Host	NA_type	Family	Genus	Specie / provisional name	Acronym	Region	Coverage_from_BOWTIE	Acc. No.
1	Pacific Coastal Plain	VA	RNA	Alphaflexiviridae	Potexvirus	Papaya mosaic virus	PapMV	Genome	111.867	MN203139
2	Pacific Coastal Plain	PS	RNA	Alphaflexiviridae	Potexvirus	Papaya mosaic virus	PapMV	Genome	112.27	MN203140
3	Central Depression	OS	RNA	Alphaflexiviridae	Potexvirus	Papaya mosaic virus	PapMV	Genome	32.1017	MN203141
4	Central Depression	W	RNA	Alphaflexiviridae	Potexvirus	Papaya mosaic virus	PapMV	Genome	24.8915	MN203142
5	Pacific Coastal Plain	I	RNA	Alphaflexiviridae	Uncl Alphaflexiviridae	Insect-associated alphaflexivirus 1	IaAlV-1	Partial seq	24.2514	MN203143
6	Pacific Coastal Plain	I	RNA	Alphaflexiviridae	Uncl Alphaflexiviridae	Insect-associated alphaflexivirus 2	IaAlV-2	Partial seq	14.3387	MN203144
7	Pacific Coastal Plain	I	RNA	Alphaflexiviridae	Uncl Alphaflexiviridae	Insect-associated alphaflexivirus 3	IaAlV-3	Partial seq	13.3053	MN203145
8	Central Depression	W	DNA	Caulimoviridae	Uncl Caulimovirus	Unknown-host endogenous caulimo-like virus 1	UHEPClV-1	Genome	43.4665	MN203146
9	Central Depression	VA	RNA	Closteroviridae	Crinivirus	Lettuce chlorosis virus 1	LCV-1	Genome	217.626	MN203147
10	Central Depression	VA	RNA	Closteroviridae	Crinivirus	Lettuce chlorosis virus 2	LCV-2	Genome	133.82	MN203148
11	Central Depression	PS	RNA	Closteroviridae	Crinivirus	Lettuce chlorosis virus 1	LCV-1	Genome	110.346	MN203149
12	Central Depression	PS	RNA	Closteroviridae	Crinivirus	Lettuce chlorosis virus 2	LCV-2	Genome	132.435	MN203150
13	Pacific Coastal Plain	VA	RNA	Closteroviridae	Comovirus	Papaya comovirus 1	PCV-1	Genome	466.233	MN203151
14	Pacific Coastal Plain	VA	RNA	Closteroviridae	Comovirus	Papaya comovirus 2	PCV-2	Genome	117.651	MN203152
15	Pacific Coastal Plain	W	RNA	Closteroviridae	Comovirus	Papaya comovirus 2	PCV-2	Genome	27538.6	MN203153
16	Pacific Coastal Plain	W	RNA	Closteroviridae	Comovirus	Papaya comovirus 1	PCV-1	Genome	18678.3	MN203154
17	Pacific Coastal Plain	I	RNA	Closteroviridae	Comovirus	Insect-associated comovirus 1	IaCV-1	partial seq	16.7405	MN203155
18	Pacific Coastal Plain	W	DNA	Geminivirus	Begomovirus	Euphorbia mosaic virus-A	EuMV-A	Genome	6012.96	MN203156
19	Pacific Coastal Plain	W	DNA	Geminivirus	Begomovirus	Euphorbia mosaic virus-B	EuMV-B	Genome	7634.26	MN203157
20	Central Depression	PS	DNA	Geminivirus	Begomovirus	Euphorbia mosaic virus-A	EuMV-A	Genome	48.4735	MN203158
21	Central Depression	PS	DNA	Geminivirus	Begomovirus	Euphorbia mosaic virus-B	EuMV-B	Genome	52.779	MN203159
22	Central Depression	W	DNA	Geminivirus	Begomovirus	Euphorbia mosaic virus-A	EuMV-A	Genome	2972.83	MN203160
23	Central Depression	W	DNA	Geminivirus	Begomovirus	Euphorbia mosaic virus-B	EuMV-B	Genome	3521.1	MN203161
24	Central Depression	W	DNA	Geminivirus	Begomovirus	Bean golden yellow mosaic virus-A	BGYMV-A	Genome	384.349	MN203162
25	Central Depression	W	DNA	Geminivirus	Begomovirus	Bean golden yellow mosaic virus-B	BGYMV-B	Genome	398.903	MN203163
26	Central Depression	W	DNA	Geminivirus	Begomovirus	Sida golden mosaic Honduras virus-A	SIGMHV-A	Genome	329.97	MN203164
27	Central Depression	W	DNA	Geminivirus	Begomovirus	Tomato yellow leaf distortion virus-B	TYLCV-B	Genome	148.465	MN203165
28	Central Depression	PS	DNA	Geminivirus	Begomovirus	Papaya begomovirus 1-A	PapBV-1A	Genome	13.2186	MN203166
29	Pacific Coastal Plain	PS	DNA	Geminivirus	Begomovirus	Papaya begomovirus 2-A	PapBV-2A	Genome	267.95	MN203167
30	Pacific Coastal Plain	W	DNA	Geminivirus	Begomovirus	Unknown-host begomovirus 1-A	UHBV-1A	Genome	11467.5	MN203168
31	Central Depression	W	DNA	Geminivirus	Begomovirus	Unknown-host begomovirus 2-A	UHBV-2A	Genome	1000.16	MN203169
32	Central Depression	W	DNA	Geminivirus	Begomovirus	Unknown-host begomovirus 3-B	UHBV-3B	Genome	1156.56	MN203170
33	Pacific Coastal Plain	W	DNA	Geminivirus	Begomovirus	Unknown-host begomovirus 6-B	UHBV-6B	Genome	8426.05	MN203171
34	Pacific Coastal Plain	W	DNA	Geminivirus	Begomovirus	Unknown-host begomovirus 7-B	UHBV-7B	Genome	8355.92	MN203172
35	Pacific Coastal Plain	W	DNA	Geminivirus	Begomovirus	Unknown-host begomovirus 8-B	UHBV-8B	Genome	8602.93	MN203173
36	Central Depression	W	DNA	Geminivirus	Begomovirus	Unknown-host begomovirus 13-B	UHBV-13B	Genome	69.519	MN203174
37	Central Depression	W	DNA	Geminivirus	Begomovirus	Unknown-host begomovirus 14-A	UHBV-14A	Genome	158.613	MN203175
38	Central Depression	W	DNA	Geminivirus	Begomovirus	Unknown-host begomovirus 15-A	UHBV-15A	Genome	185.489	MN203176
39	Central Depression	W	DNA	Geminivirus	Begomovirus	Unknown-host begomovirus 16-B	UHBV-16B	Genome	177.073	MN203177
40	Central Depression	W	DNA	Geminivirus	Begomovirus	Unknown-host begomovirus 17-B	UHBV-17B	Genome	425.591	MN203178
41	Pacific Coastal Plain	I	DNA	Geminivirus	Begomovirus	Insect-associated begomovirus 4-A	IaBV-4A	Genome	51.7463	MN203179
42	Pacific Coastal Plain	W	DNA	Geminivirus	Mastrevirus	Unknown-host mastrevirus 1	UHMV-1	Genome	99.3165	MN203180
43	Pacific Coastal Plain	I	DNA	Geminivirus	Mastrevirus	Unknown-host mastrevirus 1	UHMV-1	Genome	6.2026	MN203181
44	Central Depression	I	DNA	Geminivirus	Mastrevirus	Insect-associated mastrevirus 1	IaMV-1	Partial seq	3.1059	MN203182
45	Pacific Coastal Plain	VA	RNA	Potyviridae	Potyvirus	Papaya ringspot virus	PRSV	Genome	1834.01	MN203183
46	Pacific Coastal Plain	OS	RNA	Potyviridae	Potyvirus	Papaya ringspot virus	PRSV	Genomes	176575	MN203184
47	Pacific Coastal Plain	PS	RNA	Potyviridae	Potyvirus	Papaya ringspot virus	PRSV	Genomes	92840.7	MN203185
48	Central Depression	VA	RNA	Potyviridae	Potyvirus	Papaya ringspot virus	PRSV	Genomes	15756.7	MN203186
49	Central Depression	PS	RNA	Potyviridae	Potyvirus	Papaya ringspot virus	PRSV	Genomes	53984.8	MN203187
50	Central Depression	I	RNA	Potyviridae	Potyvirus	Papaya ringspot virus	PRSV	Partial seq	2.403	MN204623
51	Pacific Coastal Plain	I	RNA	Potyviridae	Potyvirus	Bean common mosaic necrosis virus	BCMNV	Partial seq	10.284	MN203188
52	Central Depression	W	RNA	Potyviridae	Potyvirus	Sugarcane mosaic virus - CW 1	SCMV.1	Genome	75.2325	MN203189
53	Central Depression	W	RNA	Potyviridae	Potyvirus	Sugarcane mosaic virus - CW2	SCMV.2	Genome	75.3032	MN203190
54	Central Depression	W	RNA	Potyviridae	Uncl Potyvirus	Unknown-host potyvirus 2	UHPV-2	Genome	48.9861	MN203191
55	Central Depression	W	RNA	Potyviridae	Uncl Potyvirus	Unknown-host potyvirus 3	UHPV-3	Genome	452.983	MN203192
56	Pacific Coastal Plain	VA	RNA	Rhabdoviridae	Nucleorhabdovirus	Papaya nucleorhabdovirus 1	PNRV-1	Partial seq	11.9146	MN203193
57	Pacific Coastal Plain	OS	RNA	Rhabdoviridae	Nucleorhabdovirus	Papaya nucleorhabdovirus 1	PNRV-1	Partial seq	51.9874	MN203194
58	Pacific Coastal Plain	PS	RNA	Rhabdoviridae	Nucleorhabdovirus	Papaya nucleorhabdovirus 1	PNRV-1	Partial seq	13.0292	MN203195
59	Central Depression	I	RNA	Comoviridae	Comovirus	Unknown-host comovirus RNA 1	UHCV-1	Genome	6.4995	MN203196
60	Central Depression	I	RNA	Comoviridae	Comovirus	Unknown-host comovirus RNA 2	UHCV-2	Genome	11.3083	MN203197
61	Central Depression	W	RNA	Comoviridae	Comovirus	Unknown-host comovirus RNA 1	UHCV-1	Genome	235.25	MN203198
62	Central Depression	W	RNA	Comoviridae	Comovirus	Unknown-host comovirus RNA 2	UHCV-2	Genome	355.156	MN203199
63	Pacific Coastal Plain	I	RNA	Comoviridae	Comovirus	Bean pod mottle virus RNA1	BPMV	Partial seq	5.2084	MN203200
64	Central Depression	W	RNA	Secoviridae	Waikavirus	Maize chlorotic dwarf virus	MCDV	Genome	131.466	MN203201
65	Pacific Coastal Plain	I	RNA	Secoviridae	Waikavirus	Insect-associated waikavirus 1	IaWV-1	Partial seq	64.0355	MN203202
66	Pacific Coastal Plain	I	RNA	Tombusviridae	Tombusvirus	Insect-associated tombusvirus 1	IaToV-1	Partial seq	60.3956	MN203203
67	Pacific Coastal Plain	I	RNA	Tymoviridae	Tymovirus	Turnip yellow mosaic virus	TYMV	Partial seq	6.4829	MN203204
68	Pacific Coastal Plain	I	RNA	Tymoviridae	Tymovirus	Insect-associated tymovirus 3	IaTV-3	Partial seq	9.463	MN203205
69	Pacific Coastal Plain	I	RNA	Tymoviridae	Tymovirus	Insect-associated tymovirus 4	IaTV-4	Partial seq	12.9872	MN203206
70	Pacific Coastal Plain	I	RNA	Tymoviridae	Tymovirus	Insect-associated tymovirus 9	IaTV-9	Partial seq	13.6887	MN203207
71	Pacific Coastal Plain	I	RNA	Tymoviridae	Tymovirus	Insect-associated tymovirus 12	IaTV-12	Partial seq	13.3213	MN203208
72	Pacific Coastal Plain	I	RNA	Tymoviridae	Tymovirus	Insect-associated tymovirus 5	IaTV-5	Partial seq	7.6799	MN203209
73	Pacific Coastal Plain	I	RNA	Tymoviridae	Tymovirus	Insect-associated tymovirus 7	IaTV-7	Partial seq	6.6283	MN203210
74	Pacific Coastal Plain	I	RNA	Tymoviridae	Tymovirus	Insect-associated tymovirus 8	IaTV-8	Partial seq	8.856	MN203211
75	Pacific Coastal Plain	I	RNA	Tymoviridae	Tymovirus	Insect-associated tymovirus 11	IaTV-11	Partial seq	7.9012	MN203212
76	Pacific Coastal Plain	I	RNA	Tymoviridae	Uncl Tymovirus	Insect-associated tymovirus 6	IaTV-6	Partial seq	10.2466	MN203213
77	Pacific Coastal Plain	I	RNA	Tymoviridae	Uncl Tymovirus	Insect-associated tymovirus 10	IaTV-10	Partial seq	8.1687	MN203214
78	Central Depression	I	RNA	Tymoviridae	Tymovirus	Insect-associated tymovirus 1	IaTV-1	Partial seq	45.5192	MN203215
79	Central Depression	I	RNA	Tymoviridae	Tymovirus	Insect-associated tymovirus 2	IaTV-2	Partial seq	144.964	MN203216
80	Central Depression	W	DNA	Uncl DNA virus	Uncl DNA virus	Unknown-host endogenous virus 1	UHEV-1	Genome	118.475	MN203217
81	Central Depression	VA	RNA	Uncl RNA virus	Uncl dsRNA virus	Papaya meleira virus 2	PMeV-2	Genome	65.4439	MN203218
82	Central Depression	W	DNA	Alphasatellites	Alphasatellite	Unknown-host alphasatellite virus 1	UHAsV-1	Genome	3434.07	MN203219
